# Supplementary material for: Benefits of gene flow are mediated by individual variability in self‐compatibility in small isolated populations of an endemic plant species
Source: Evol Appl. 2016 Dec 26;10(6):551–62. doi: 10.1111/eva.12437 (PMC5469166; doi:10.1111/eva.12437)
Supplement: Supplementary file 1 [file EVA-10-551-s001.xlsx]

## Sheet: Sheet1
Site	Maternal Plant	Self	Near Cross	Far Cross	Near Cross ISI	Far Cross ISI
1	M1	62.5	40	n/a	-0.5625	n/a
1	M2	80	66.67	60	-0.19994	-0.333333
1	M3	57.14	83.33	83.33	0.314293	0.314293
1	M60	50	100	100	0.5	0.5
8	M10	100	40	100	-1.5	0
8	M11	33	60	25	0.45	-0.32
8	M6	100	20	83.33	-4	-0.200048
8	M7	50	14.29	50	-2.49895	0
8	M8	20	0	40	n/a	0.5
8	M9	50	40	60	-0.25	0.166667
9	M13	80	66.67	60	-0.19994	-0.333333
9	M14	33.33	66.67	n/a	0.500075	n/a
9	M15	40	80	100	0.5	0.6
9	M16	75	0	50	n/a	-0.5
15	M12	60	n/a	100	n/a	0.4
32	M42	0	0	40	n/a	1
32	m43	80	100	100	0.2	0.2
32	M44	0	0	100	n/a	1
32	M45	40	100	100	0.6	0.6
32	M46	60	28.57	33.33	-1.10011	-0.80018
32	M47	0	0	40	n/a	1
33	M59	36.4	33.33	n/a	-1.33318	n/a
34	M19	16.66	60	60	0.722333	0.722333
34	M20	20	50	100	0.6	0.8
34	M21	70	0	50	n/a	-0.4
34	M22	57	67	67	0.149254	0.149254
38	M51	25	80	100	0.6875	0.75
38	M52	10	40	80	0.75	0.875
38	M53	50	100	60	0.5	0.166667
38	M54	40	n/a	60	n/a	0.333333
38	M55	20	0	60	n/a	0.666667
43	M17	55.6	62.5	40	0.1104	-0.39
43	M18	100	42.86	80	-1.33318	-0.25
44	M35	83.33	80	80	-0.041625	-0.041625
44	M36	20	60	100	0.666667	0.8
44	M50	70	100	100	0.3	0.3
45	M37	100	80	50	-0.25	-1
45	M38	40	20	60	-1	0.333333
46	M40	63.6	60	n/a	-0.06	n/a
54	M32	0	100	80	1	1
55	M27	100	40	50	-1.5	-1
55	M28	71.43	80	100	0.107125	0.2857
55	M29	100	83.33	50	-0.200048	-1
55	M30	100	100	50	0	-1
57	M24	0	100	16.67	1	1
57	M25	50	40	100	-0.25	0.5
57	M26	0	0	40	n/a	1
60	M39	0	40	75	1	1
74	M58	33.33	100	n/a	0.6667	n/a
99	M33	60	50	83.33	-0.2	0.279971
99	M34	66.67	60	60	-0.111167	-0.111167
100	M48	75	100	80	0.25	0.0625
100	M49	25	20	50	-0.25	0.5
